# Supplementary material for: First records of the uristid lysianassoids from Korean waters: redescription of Anonyx abei Takekawa & Ishimaru, 2001 and description of Anonyx exilipes sp. n. (Crustacea, Amphipoda, Uristidae)
Source: Zookeys. 2018 Jan 31;(733):99–117. doi: 10.3897/zookeys.733.22021 (PMC5804288; doi:10.3897/zookeys.733.22021)
Supplement: XML Treatment for Anonyx abei [file zookeys.733.22021-treatment1.xml]

<!DOCTYPE tp:taxon-treatment
  PUBLIC "-//TaxonX//DTD Taxonomic Treatment Publishing DTD v0 20100105//EN" "tax-treatment-NSO.dtd">
<tp:taxon-treatment xmlns:tp="http://www.plazi.org/taxpub"><tp:treatment-meta><kwd-group><label>Taxon classification</label><kwd><named-content xmlns:xlink="http://www.w3.org/1999/xlink" content-type="kingdom">Animalia</named-content></kwd><kwd><named-content xmlns:xlink="http://www.w3.org/1999/xlink" content-type="order">Amphipoda</named-content></kwd><kwd><named-content xmlns:xlink="http://www.w3.org/1999/xlink" content-type="family">Uristidae</named-content></kwd></kwd-group><mixed-citation publication-type="journal"><person-group><name><surname>Jung</surname><given-names>Tae Won</given-names></name><name><surname>Coleman</surname><given-names>Charles Oliver</given-names></name><name><surname>Kim</surname><given-names>Ji Hyung</given-names></name><name><surname>Yoon</surname><given-names>Seong Myeong</given-names></name></person-group><article-title>First records of the uristid lysianassoids from Korean waters: redescription of <italic><tp:taxon-name><tp:taxon-name-part taxon-name-part-type="genus" reg="Anonyx">Anonyx</tp:taxon-name-part> <tp:taxon-name-part taxon-name-part-type="species" reg="abei">abei</tp:taxon-name-part></tp:taxon-name></italic> Takekawa &amp; Ishimaru, 2001 and description of <italic><tp:taxon-name><tp:taxon-name-part taxon-name-part-type="genus" reg="Anonyx">Anonyx</tp:taxon-name-part> <tp:taxon-name-part taxon-name-part-type="species" reg="exilipes">exilipes</tp:taxon-name-part></tp:taxon-name></italic> sp. n. (<tp:taxon-name><tp:taxon-name-part taxon-name-part-type="subphylum">Crustacea</tp:taxon-name-part></tp:taxon-name>, <tp:taxon-name><tp:taxon-name-part taxon-name-part-type="order">Amphipoda</tp:taxon-name-part></tp:taxon-name>, <tp:taxon-name><tp:taxon-name-part taxon-name-part-type="family">Uristidae</tp:taxon-name-part></tp:taxon-name>)</article-title><source>Zookeys</source><day>31</day><month>1</month><year>2018</year><volume>2018</volume><issue>733</issue><fpage>99</fpage><lpage>117</lpage><pub-id pub-id-type="doi">10.3897/zookeys.733.22021</pub-id></mixed-citation></tp:treatment-meta><tp:nomenclature><tp:taxon-name>
                    <tp:taxon-name-part taxon-name-part-type="genus" reg="Anonyx">Anonyx</tp:taxon-name-part>
                    <tp:taxon-name-part taxon-name-part-type="species" reg="abei">abei</tp:taxon-name-part>
                  </tp:taxon-name><tp:taxon-authority>Takekawa &amp; Ishimaru, 2001</tp:taxon-authority><xref ref-type="fig" rid="F1">Figs 1</xref><xref ref-type="fig" rid="F2">, 2</xref><xref ref-type="fig" rid="F3">, 3</xref><xref ref-type="fig" rid="F4">, 4</xref><tp:nomenclature-citation-list><tp:nomenclature-citation><tp:taxon-name>
                        <tp:taxon-name-part taxon-name-part-type="genus" reg="Anonyx">Anonyx</tp:taxon-name-part> <tp:taxon-name-part taxon-name-part-type="species" reg="abei">abei</tp:taxon-name-part></tp:taxon-name><comment>Takekawa &amp; Ishimaru, 2001: 410, figs 6–10.</comment></tp:nomenclature-citation></tp:nomenclature-citation-list></tp:nomenclature><tp:treatment-sec sec-type="material" id="SECID0EAPAC"><title>Material examined.</title><p>One male (9.3 mm) and one female (7.8 mm), NIBRV0000807162, Korea: Jeju-do, Beom Is., <named-content xmlns:xlink="http://www.w3.org/1999/xlink" content-type="dwc:verbatimCoordinates" xlink:type="simple"><named-content content-type="geo-json" specific-use="{&#34;type&#34;:&#34;Point&#34;,&#34;coordinates&#34;:[126.536917,33.216575]}" id="NCID0EJPAC" xlink:type="simple">33°12.9945N 126°32.215E</named-content></named-content>, depth 66 m, 1 Nov 2016, collected by a light trap.</p></tp:treatment-sec><tp:treatment-sec sec-type="diagnosis" id="SECID0EOPAC"><title>Diagnosis.</title><p>Gnathopod 1 subchelate; basis weakly setose anteriorly; propodus posterior margin forming weak lobe together palm posterodistally, palm serrated, defined by one pair of elongate robust setae; dactylus with strong protrusion on inner margin. Gnathopod 2 minutely chelate; propodus subquadrate, with nine robust setae anterodistally, posterodistal corner produced distally with two robust setae, palm short, with small cavity; dactylus anchored at middle of distal margin on propodus, inner margin denticulate. Epimeron 2 posteroventral corner a little produced. Uropod 2 inner and outer rami each with a constriction at insertion point of distal elongate seta on dorsal surface.</p></tp:treatment-sec><tp:treatment-sec sec-type="description" id="SECID0ETPAC"><title>Description of male.</title><p>
              <bold><italic>Head</italic></bold> (Fig. <xref ref-type="fig" rid="F1">1B</xref>). Lateral cephalic lobes expanded anteriorly, subtriangular, apex rounded; eye large, pyriform, occupying most of anterior part of head, composed of numerous small ommatidia.</p><fig id="F1" position="float" orientation="portrait"><label>Figure 1.</label><caption><p>
                  <italic><tp:taxon-name><tp:taxon-name-part taxon-name-part-type="genus" reg="Anonyx">Anonyx</tp:taxon-name-part> <tp:taxon-name-part taxon-name-part-type="species" reg="abei">abei</tp:taxon-name-part></tp:taxon-name></italic> Takekawa &amp; Ishimaru, 2001, male, NIBRV0000807162, 9.3 mm. <bold>A</bold> habitus <bold>B</bold> head <bold>C</bold> antenna 1, medial <bold>D</bold> antenna 2 <bold>E</bold> right mandible <bold>F</bold> left mandible. Scale bars: 0.2 mm (<bold>B–E</bold>), 0.5 mm (<bold>A</bold>).</p></caption><graphic xmlns:xlink="http://www.w3.org/1999/xlink" xlink:href="zookeys-733-099-g001.jpg" position="float" orientation="portrait" xlink:type="simple" id="oo_182602.jpg"/></fig><p>
              <italic>Antenna 1</italic> (Fig. <xref ref-type="fig" rid="F1">1C</xref>) distinctly shorter than antenna 2; peduncle 1<sup>st</sup> article largest, weakly expanded; accessory flagellum composed of five articles, 1<sup>st</sup> article longest, with five robust setae on posterior margin; flagellum 1<sup>st</sup> article distinctly elongate, with one robust seta at posterodistal corner, 2<sup>nd</sup> article with one pair of robust setae at posterodistal corner, calceoli present from 3<sup>rd</sup> article.</p><p>
              <italic>Antenna 2</italic> (Fig. <xref ref-type="fig" rid="F1">1A, D</xref>) elongate, 0.4 × as long as body; gland cone developed but apex blunt; peduncle 4<sup>th</sup>, 5<sup>th</sup> articles expanded distally, setose on anterior margin; flagellum composed of 34 articles; calceoli present anterodistally.</p><p>
              <italic>Mandible</italic> (Fig. <xref ref-type="fig" rid="F1">1E, F</xref>) incisor smooth, but bearing blunt denticles on both sides; lacinia mobilis present on left side only, narrowly cylindrical (finger-like), slender; three small raker setae and a patch of short setules present between raker setae and molar processes; molar process not triturative, flap-shaped, densely pubescent, lateral setigerous crest present; palp composed of three articles, attached nearly at level of molar process; 2<sup>nd</sup> article longest, with an oblique row of ten setae distally; 3<sup>rd</sup> article falcate, 0.8 × as long as 2<sup>nd</sup> article, inner margin lined with setae, apex with four setae.</p><p>
              <italic>Lower lip</italic> (Fig. <xref ref-type="fig" rid="F2">2A</xref>) densely pubescent; inner lobe indistinct.</p><fig id="F2" position="float" orientation="portrait"><label>Figure 2.</label><caption><p>
                  <italic><tp:taxon-name><tp:taxon-name-part taxon-name-part-type="genus" reg="Anonyx">Anonyx</tp:taxon-name-part> <tp:taxon-name-part taxon-name-part-type="species" reg="abei">abei</tp:taxon-name-part></tp:taxon-name></italic> Takekawa &amp; Ishimaru, 2001, male, NIBRV0000807162, 9.3 mm. <bold>A</bold> lower lip <bold>B</bold> maxilla 1 <bold>C</bold> maxilla 1 inner lobe <bold>D</bold> maxilla 2 <bold>E</bold> maxilliped <bold>F</bold> maxilliped inner lobe <bold>G</bold> gnathopod 1 <bold>H</bold> gnathopod 1 palm and dactylus, enlarged <bold>I</bold> coxa 1. Scale bars: 0.05 mm (<bold>H</bold>), 0.1 mm (<bold>A–F</bold>), 0.2 mm (<bold>G, I</bold>).</p></caption><graphic xmlns:xlink="http://www.w3.org/1999/xlink" xlink:href="zookeys-733-099-g002.jpg" position="float" orientation="portrait" xlink:type="simple" id="oo_182603.jpg"/></fig><p>
              <italic>Maxilla 1</italic> (Fig. <xref ref-type="fig" rid="F2">2B, C</xref>) inner lobe short, subquadrate distally, with two plumose setae on blunt apex; outer lobe with eleven toothed setae in 7/4 arrangement; palp bi-articulate, distal article width steady, slightly curved, with eight robust setae on apical margin.</p><p>
              <italic>Maxilla 2</italic> (Fig. <xref ref-type="fig" rid="F2">2D</xref>) inner lobe reduced, half as long as outer lobe, narrowing distally, with two rows of simple and plumose setae on mediodistal margin (proximal plumose seta longest); outer lobe also narrowing distally and with two setal rows on mediodistal margin.</p><p>
              <italic>Maxilliped</italic> (Fig. <xref ref-type="fig" rid="F2">2E, F</xref>) inner lobe subrectangular with one mediodistal row of plumose setae, apex blunt with three nodular setae; outer lobe well developed, subovoid, not beyond palp 3<sup>rd</sup> article, lined with 16 nodular setae on mediodistal margin (all nodular setae small); palp composed of four articles, 1<sup>st</sup> article expanded, 2<sup>nd</sup> article with setae medially, 3<sup>rd</sup> article slender, 4<sup>th</sup> article half as long as article 3, apical seta robust, short.</p><p>
              <bold><italic>Pereon.</italic></bold> <italic>Gnathopod 1</italic> (Fig. <xref ref-type="fig" rid="F2">2G–I</xref>) subchelate; coxa large, subquadrate, slightly expanded anteroventrally, with one small notch at posteroventral corner; basis 0.7 × as long as coxa, width nearly steady, anterior margin a little lobate distally, weakly setose; ischium moderate, with one small anterior lobe; merus triangular, 0.4 × as long as basis; carpus half as long as basis, convex anteroproximally, carpal lobe blunt, lined with minute setae; propodus 0.9 × as long as carpus, gradually diminished distally but forming weak lobe together palm posterodistally, palm distinct, serrated, defined by one pair of elongate robust setae; dactylus falcate, exceeding palm, with strong protrusion on inner margin.</p><p>
              <italic>Gnathopod 2</italic> (Fig. <xref ref-type="fig" rid="F3">3A–D</xref>) slender, minutely chelate; coxa subrectangular, slightly divergent ventrally, with one small notch posteroventrally; basis as long as coxa, curved in midway; ischium elongate, 0.6 × as long as basis; merus 0.7 × as long as ischium, with numerous short setae posteriorly, posterodistal corner angular with many elongate setae; carpus 0.7 × as long as basis, margins and medial surface covered with numerous short setae, with elongate setae anteriodistally (longest seta exceeding pro<!--PageBreak-->podus), posterior margin distal half also with elongate setae; propodus subquadrate, with nine robust setae anterodistally, posterodistal corner produced distally with two robust setae, palm short, with small cavity; dactylus short, anchored at middle of distal margin on propodus, inner margin denticulate, apex slightly exceeding corner of palm.</p><fig id="F3" position="float" orientation="portrait"><label>Figure 3.</label><caption><p>
                  <italic><tp:taxon-name><tp:taxon-name-part taxon-name-part-type="genus" reg="Anonyx">Anonyx</tp:taxon-name-part> <tp:taxon-name-part taxon-name-part-type="species" reg="abei">abei</tp:taxon-name-part></tp:taxon-name></italic> Takekawa &amp; Ishimaru, 2001, male, NIBRV0000807162, 9.3 mm. <bold>A</bold> gnathopod 2 <bold>B</bold> gnathopod 2 plam and dactylus <bold>C</bold> gnathopod 2 carpus to dactylus, medial <bold>D</bold> coxa 2 <bold>E</bold> pereopod 3 <bold>F</bold> pereopod 3 locking seta <bold>G</bold> pereopod 4 <bold>H</bold> pereopod 4 locking seta. Scale bars: 0.05 mm (<bold>B, F, H</bold>), 0.2 mm (<bold>A, C–E, G</bold>).</p></caption><graphic xmlns:xlink="http://www.w3.org/1999/xlink" xlink:href="zookeys-733-099-g003.jpg" position="float" orientation="portrait" xlink:type="simple" id="oo_182604.jpg"/></fig><p>
              <italic>Pereopod 3</italic> (Fig. <xref ref-type="fig" rid="F3">3E, F</xref>) coxa subrectangular, 0.4 × as wide as long, with one small notch posteroventrally; basis 0.6 × as long as coxa, somewhat expanded posterodistally; ischium moderate size, with one small anterior lobe; merus expanded anteriorly, slightly tipped anterodistally; carpus 0.6 × as long as merus, not expanded; propodus 1.5 × as long as carpus, lined with simple setae on posterior margin, with one hooked locking seta posterodistally; dactylus falcate, elongate, 0.4 × as long as propodus, unguis weak.</p><p>
              <italic>Pereopod 4</italic> (Fig. <xref ref-type="fig" rid="F3">3G, H</xref>) coxa deeper than wide, expanded posteroventrally; other articles nearly similar with those of pereopod 3.</p><p>
              <italic>Pereopod 5</italic> (Fig. <xref ref-type="fig" rid="F4">4A</xref>) coxa large, subquadrate, 1.2 × as wide as long, equilobate; basis subovoid, anterior margin rounded, lined with robust setae, with one pair of robust setae anterodistally (one seta elongate), posterior lobe well developed, more expanded proximally, margin somewhat flattened, crenulate, expanded posterodistal corner exceeding ischium; ischium to carpus lined with elongate slender setae and short setae anteriorly; merus expanded posteriorly; carpus subrectangular, narrowing distally, 1.2 × as long as merus; propodus linear, 1.3 × as long as carpus, lined with robust setae anteriorly, with one pair of locking setae; dactylus falcate, elongate, 0.4 × as long as propodus, unguis weak.</p><fig id="F4" position="float" orientation="portrait"><label>Figure 4.</label><caption><p>
                  <italic><tp:taxon-name><tp:taxon-name-part taxon-name-part-type="genus" reg="Anonyx">Anonyx</tp:taxon-name-part> <tp:taxon-name-part taxon-name-part-type="species" reg="abei">abei</tp:taxon-name-part></tp:taxon-name></italic> Takekawa &amp; Ishimaru, 2001, male, NIBRV0000807162, 9.3 mm. <bold>A</bold> pereopod 5 <bold>B</bold> pereopod 6 <bold>C</bold> pereopod 7 <bold>D</bold> pereopod 7 carpus to dactylus <bold>E</bold> pleonal epimera 1–3, lateral <bold>F</bold> uropod 1 <bold>G</bold> uropod 2 <bold>H</bold> uropod 2 outer ramus <bold>I</bold> uropod 2 inner ramus <bold>J</bold> uropod 3 <bold>K</bold> telson. Scale bars: 0.2mm (<bold>A-D, F–K</bold>), 0.5 mm (<bold>E</bold>).</p></caption><graphic xmlns:xlink="http://www.w3.org/1999/xlink" xlink:href="zookeys-733-099-g004.jpg" position="float" orientation="portrait" xlink:type="simple" id="oo_182605.jpg"/></fig><p>
              <italic>Pereopod 6</italic> (Fig. <xref ref-type="fig" rid="F4">4B</xref>) longer than pereopod 5; coxa subrectangular, smaller than that of pereopod 5, bilobate, anterior lobe small, posterior lobe more expanded posteroventrally; basis subovoid, 0.7 × as wide as long, 1.1 × as long as that of pereopod 5, anterior margin lined with robust setae on distal 2/3 margin, with one pair of robust setae anterodistally (one seta elongate), posterior lobe well developed, margin somewhat flattened, crenulate, expanded posterodistal corner not exceeding ischium; elongate slender setae present from ischium to merus anteriorly; merus subrectangular, 0.4 × as long as basis, a little expanded posteriorly, tipped posterodistally; carpus rectangular, not lobate, 1.3 × as long as merus, a little curved and slightly diminished distally; propodus slender, as long as carpus, lined with robust setae anteriorly, with one pair of locking setae; dactylus falcate, elongate, 0.4 × as long as propodus, unguis weak.</p><p>
              <italic>Pereopod 7</italic> (Fig. <xref ref-type="fig" rid="F4">4C, D</xref>) longer than pereopod 6; coxa unilobate, as large as that of pereopod 6, expanded posteroventrally; basis 1.2 × as wide and 1.1 × as long as that of pereopod 6, anterior margin slightly concaved at the middle, with robust setae on distal 3/4 margin, posterior lobe well developed, margin rounded, not flattened than those of pereopods 6–7; slender setae absent in ischium and merus; merus rectangular, not lobate, 0.3 × as long as basis, weakly produced posterodistally; carpus also rectangular, 1.2 × as long as merus; propodus slender, 1.1 × as long as carpus, lined with robust setae anteriorly, with one pair of locking setae; dactylus falcate, elongate, 0.4 × as long as propodus, unguis weak.</p><p>
              <bold><italic>Pleon.</italic></bold> <italic>Epimeron 1</italic> weakly produced anteroventrally, rounded posteroventrally. <italic>Epimeron 2</italic> larger than epimeron 1, also produced anteroventrally, slightly convex ventrally, posteroventral corner a little produced. <italic>Epimeron 3</italic> largest, regularly rounded posteroventrally, posteroventral corner produced backwards. <italic>Urosomite 1</italic> with deep dorsal depression and distal carina weak (Fig. <xref ref-type="fig" rid="F4">4E</xref>).</p><!--PageBreak--><!--PageBreak--><!--PageBreak--><p>
              <italic>Uropod 1</italic> (Fig. <xref ref-type="fig" rid="F4">4F</xref>) longest; peduncle 1.2 × as long as inner ramus, with eleven robust setae on dorsolateral margin and seven elongate robust setae on dorsomedial margin; rami subequal to each other; inner ramus with four dorsomedial and two dorsolateral robust setae (distal setae on both sides more robust and bearing wrinkly surfaces); outer ramus with three dorsolateral robust setae (distal two setae more robust and bearing wrinkly surfaces).</p><p>
              <italic>Uropod 2</italic> (Fig. <xref ref-type="fig" rid="F4">4G–I</xref>) 0.7 × as long as uropod 1; peduncle as long as inner ramus, with six robust setae on dorsolateral margin and three robust setae on dorsomedial margin; inner ramus 1.1 × as long as outer ramus, with one dorsolateral and two dorsomedial setae, with one constriction at insertion point of distal elongate seta on dorsal surface; outer ramus with three dorsolateral robust setae (with one constriction at insertion point of distal robust seta).</p><p>
              <italic>Uropod 3</italic> (Fig. <xref ref-type="fig" rid="F4">4J</xref>) 0.8 × as long as uropod 2; peduncle 0.7 × as long as inner ramus; both rami with plumose setae on medial margin; outer ramus bi-articulate, distal article 0.3 × as long as proximal article; inner ramus as long as inner ramus.</p><p>
              <italic>Telson</italic> (Fig. <xref ref-type="fig" rid="F4">4K</xref>) longer than broad, cleft to about 80%, each lobe with apical notch bearing one pair of robust seta and sensory seta.</p></tp:treatment-sec><tp:treatment-sec sec-type="remarks" id="SECID0EEMAE"><title>Remarks.</title><p>The <italic><tp:taxon-name><tp:taxon-name-part taxon-name-part-type="genus" reg="Anonyx">Anonyx</tp:taxon-name-part> <tp:taxon-name-part taxon-name-part-type="species" reg="nugax">nugax</tp:taxon-name-part></tp:taxon-name></italic> group of <xref ref-type="bibr" rid="B19">Steele (1982)</xref> is characterized by the presence of a constriction at the point of insertion of a distal seta which is longer than the proximal setae on the inner ramus of uropod 2. <xref ref-type="bibr" rid="B24">Takekawa and Ishimaru (2001)</xref> reported <italic><tp:taxon-name><tp:taxon-name-part taxon-name-part-type="genus" reg="Anonyx">Anonyx</tp:taxon-name-part> <tp:taxon-name-part taxon-name-part-type="species" reg="abei">abei</tp:taxon-name-part></tp:taxon-name></italic> as a new species from Japanese waters, and they assigned this species to the <italic><tp:taxon-name><tp:taxon-name-part taxon-name-part-type="genus" reg="Anonyx">Anonyx</tp:taxon-name-part> <tp:taxon-name-part taxon-name-part-type="species" reg="nugax">nugax</tp:taxon-name-part></tp:taxon-name></italic> group based on the shape of the inner ramus on uropod 2, as mentioned above. <italic><tp:taxon-name><tp:taxon-name-part taxon-name-part-type="genus" reg="Anonyx">Anonyx</tp:taxon-name-part> <tp:taxon-name-part taxon-name-part-type="species" reg="abei">abei</tp:taxon-name-part></tp:taxon-name></italic> was differentiated from other 13 species included in the <italic><tp:taxon-name><tp:taxon-name-part taxon-name-part-type="genus" reg="Anonyx">A.</tp:taxon-name-part> <tp:taxon-name-part taxon-name-part-type="species" reg="nugax">nugax</tp:taxon-name-part></tp:taxon-name></italic> group by the distinctively small projection of the posterodistal corner on epimeron 3 (<xref ref-type="bibr" rid="B24">Takekawa and Ishimaru 2001</xref>). As a result of the profound morphological examination, our Korean specimens are also show this character state and other characteristics also agree with the original description of <xref ref-type="bibr" rid="B24">Takekawa and Ishimaru (2001)</xref>. However, there are some minor differences between the Korean and Japanese specimens: 1) the accessory flagellum is composed of five articles in Korean specimens (vs. six articles in Japanese specimens), 2) the large teeth on medial edges of incisors are absent in Korean specimens (vs. two and one tooth on left and right mandibles, respectively in Japanese specimens), and 3) there are eight robust setae on the apical margin of the palp of maxilla 1 (vs. six setae in Japanese specimens).</p></tp:treatment-sec><ref-list><ref id="B19"><mixed-citation xmlns:xlink="http://www.w3.org/1999/xlink" xlink:type="simple">
          <person-group><name name-style="western"><surname>Steele</surname><given-names>DH</given-names></name></person-group> (<year>1982</year>) <article-title>The genus <italic><tp:taxon-name><tp:taxon-name-part taxon-name-part-type="genus">Anonyx</tp:taxon-name-part></tp:taxon-name></italic> (<tp:taxon-name><tp:taxon-name-part taxon-name-part-type="subphylum">Crustacea</tp:taxon-name-part></tp:taxon-name>, <tp:taxon-name><tp:taxon-name-part taxon-name-part-type="order">Amphipoda</tp:taxon-name-part></tp:taxon-name>) in the North Pacific and Arctic Oceans: <italic><tp:taxon-name><tp:taxon-name-part taxon-name-part-type="genus">Anonyx</tp:taxon-name-part> <tp:taxon-name-part taxon-name-part-type="species">nugax</tp:taxon-name-part></tp:taxon-name></italic> group.</article-title> <source>Canadian Journal of Zoology</source> <volume>60</volume>: <fpage>1754</fpage>–<lpage>1775</lpage>. <ext-link xlink:type="simple" ext-link-type="doi" xlink:href="10.1139/z82-228">https://doi.org/10.1139/z82-228</ext-link></mixed-citation></ref><ref id="B24"><mixed-citation xmlns:xlink="http://www.w3.org/1999/xlink" xlink:type="simple">
          <person-group><name name-style="western"><surname>Takekawa</surname><given-names>A</given-names></name><name name-style="western"><surname>Ishimaru</surname><given-names>S</given-names></name></person-group> (<year>2001</year>) <article-title>Two new species of the genus <italic><tp:taxon-name><tp:taxon-name-part taxon-name-part-type="genus">Anonyx</tp:taxon-name-part></tp:taxon-name></italic> (<tp:taxon-name><tp:taxon-name-part taxon-name-part-type="order">Amphipoda</tp:taxon-name-part></tp:taxon-name>: <tp:taxon-name><tp:taxon-name-part taxon-name-part-type="suborder">Gammaridea</tp:taxon-name-part></tp:taxon-name>: <tp:taxon-name><tp:taxon-name-part taxon-name-part-type="superfamily">Lysianassoidea</tp:taxon-name-part></tp:taxon-name>) from Onagawa Bay, Northeaastern Japan.</article-title> <source>Zoological Science</source> <volume>18</volume>: <fpage>405</fpage>–<lpage>416</lpage>. <ext-link xlink:type="simple" ext-link-type="doi" xlink:href="10.2108/zsj.18.405">https://doi.org/10.2108/zsj.18.405</ext-link></mixed-citation></ref></ref-list></tp:taxon-treatment>
