# Supplementary material for: First records of the uristid lysianassoids from Korean waters: redescription of Anonyx abei Takekawa & Ishimaru, 2001 and description of Anonyx exilipes sp. n. (Crustacea, Amphipoda, Uristidae)
Source: Zookeys. 2018 Jan 31;(733):99–117. doi: 10.3897/zookeys.733.22021 (PMC5804288; doi:10.3897/zookeys.733.22021)
Supplement: XML Treatment for Anonyx exilipes [file zookeys.733.22021-treatment2.xml]

<!DOCTYPE tp:taxon-treatment
  PUBLIC "-//TaxonX//DTD Taxonomic Treatment Publishing DTD v0 20100105//EN" "tax-treatment-NSO.dtd">
<tp:taxon-treatment xmlns:tp="http://www.plazi.org/taxpub"><tp:treatment-meta><kwd-group><label>Taxon classification</label><kwd><named-content xmlns:xlink="http://www.w3.org/1999/xlink" content-type="kingdom">Animalia</named-content></kwd><kwd><named-content xmlns:xlink="http://www.w3.org/1999/xlink" content-type="order">Amphipoda</named-content></kwd><kwd><named-content xmlns:xlink="http://www.w3.org/1999/xlink" content-type="family">Uristidae</named-content></kwd></kwd-group><mixed-citation publication-type="journal"><person-group><name><surname>Jung</surname><given-names>Tae Won</given-names></name><name><surname>Coleman</surname><given-names>Charles Oliver</given-names></name><name><surname>Kim</surname><given-names>Ji Hyung</given-names></name><name><surname>Yoon</surname><given-names>Seong Myeong</given-names></name></person-group><article-title>First records of the uristid lysianassoids from Korean waters: redescription of <italic><tp:taxon-name><tp:taxon-name-part taxon-name-part-type="genus" reg="Anonyx">Anonyx</tp:taxon-name-part> <tp:taxon-name-part taxon-name-part-type="species" reg="abei">abei</tp:taxon-name-part></tp:taxon-name></italic> Takekawa &amp; Ishimaru, 2001 and description of <italic><tp:taxon-name><tp:taxon-name-part taxon-name-part-type="genus" reg="Anonyx">Anonyx</tp:taxon-name-part> <tp:taxon-name-part taxon-name-part-type="species" reg="exilipes">exilipes</tp:taxon-name-part></tp:taxon-name></italic> sp. n. (<tp:taxon-name><tp:taxon-name-part taxon-name-part-type="subphylum">Crustacea</tp:taxon-name-part></tp:taxon-name>, <tp:taxon-name><tp:taxon-name-part taxon-name-part-type="order">Amphipoda</tp:taxon-name-part></tp:taxon-name>, <tp:taxon-name><tp:taxon-name-part taxon-name-part-type="family">Uristidae</tp:taxon-name-part></tp:taxon-name>)</article-title><source>Zookeys</source><day>31</day><month>1</month><year>2018</year><volume>2018</volume><issue>733</issue><fpage>99</fpage><lpage>117</lpage><pub-id pub-id-type="doi">10.3897/zookeys.733.22021</pub-id></mixed-citation></tp:treatment-meta><tp:nomenclature><tp:taxon-name>
                    <tp:taxon-name-part taxon-name-part-type="genus" reg="Anonyx">Anonyx</tp:taxon-name-part>
                    <tp:taxon-name-part taxon-name-part-type="species" reg="exilipes">exilipes</tp:taxon-name-part>
                    <object-id xmlns:xlink="http://www.w3.org/1999/xlink" content-type="zoobank" xlink:type="simple">http://zoobank.org/F41912F7-0DA7-435C-A75C-FD6A841EB753</object-id>
                  </tp:taxon-name><tp:taxon-status xmlns:xlink="http://www.w3.org/1999/xlink" xlink:type="simple">sp. n.</tp:taxon-status><xref ref-type="fig" rid="F5">Figs 5</xref><xref ref-type="fig" rid="F6">, 6</xref><xref ref-type="fig" rid="F7">, 7</xref><xref ref-type="fig" rid="F8">, 8</xref><!--PageBreak--><!--PageBreak--><!--PageBreak--></tp:nomenclature><tp:treatment-sec sec-type="type locality" id="SECID0ENQAE"><title>Type locality.</title><p>Near Daejin Port, Daejin-ri Hyeonnae-myeon Goseong-gun Gangwon-do South Korea. The specimens were collected from fishery nets of this port. According to the statements of fishermen, these nets were brought out within a 5 km radius from <!--PageBreak-->Daejin Port and the nets were deployed in about 1–2 km depth (The precise coordinates were uncertain).</p></tp:treatment-sec><tp:treatment-sec sec-type="material" id="SECID0EVQAE"><title>Material examined.</title><p>
              <bold>Holotype</bold>: Male (23.0 mm), NIBRIV0000806537, <bold>paratypes</bold>: two males and two females (18.5 mm–24.9 mm), NIBRIV0000807160; 11 Mar 2016, by TW Jung.</p></tp:treatment-sec><tp:treatment-sec sec-type="etymology" id="SECID0E6QAE"><title>Etymology.</title><p>The composite epithet of the specific name, <italic>exilipes</italic>, is a combination of the Latin <italic>exilis</italic> and <italic>pes.</italic> This name means ‘slender foot’ referring to the slender shapes of pereopods 6 and 7 compared to those of other species of the <italic><tp:taxon-name><tp:taxon-name-part taxon-name-part-type="genus" reg="Anonyx">Anonyx</tp:taxon-name-part> <tp:taxon-name-part taxon-name-part-type="species" reg="laticoxae">laticoxae</tp:taxon-name-part></tp:taxon-name></italic> group.</p></tp:treatment-sec><tp:treatment-sec sec-type="diagnosis" id="SECID0E5RAE"><title>Diagnosis.</title><p>Gnathopod 1 basis with setae along entire anterior margin; palm serrated; dactylus without protrusion. Gnathopod 2 propodus half as long as carpus, posterodistal corner produced distally, palm short, with small cavity; dactylus short, apex not exceeding corner of palm. Pereopods 3–4 each propodus with single locking setae posterodistally. Pereopod 6 carpus and propodus elongate, slender. Pereopod 7 merus not lobate. Epimeron 2 posteroventral corner acutely produced backwards. Epimeron 3 regularly rounded posteroventrally, posterior margin produced backwards. Uropod 2 both rami without constrictions. Uropod 3 inner ramus as long as proximal article of outer ramus.</p></tp:treatment-sec><tp:treatment-sec sec-type="description" id="SECID0EDSAE"><title>Description of holotype male.</title><p>
              <bold><italic>Head</italic></bold> (Fig. <xref ref-type="fig" rid="F5">5B</xref>). Lateral cephalic lobes expanded anteriorly, subtriangular, apex rounded; eye large, pyriform, occupying most of anterior part of head, composed of numerous small ommatidia.</p><fig id="F5" position="float" orientation="portrait"><label>Figure 5.</label><caption><p>
                  <italic><tp:taxon-name><tp:taxon-name-part taxon-name-part-type="genus" reg="Anonyx">Anonyx</tp:taxon-name-part> <tp:taxon-name-part taxon-name-part-type="species" reg="exilipes">exilipes</tp:taxon-name-part></tp:taxon-name></italic> sp. n. holotype, male, NIBRIV0000806537, 23.0 mm. <bold>A</bold> habitus <bold>B</bold> head <bold>C</bold> antenna 1, lateral <bold>D</bold> antenna 1, medial <bold>E</bold> antenna 2 peduncular articles <bold>F</bold> lower lip <bold>G</bold> right mandible <bold>H</bold> left mandible. Scale bars: 0.5 mm (<bold>C–H</bold>), 1.0 mm (<bold>B</bold>), 2.0 mm (<bold>A</bold>)</p></caption><graphic xmlns:xlink="http://www.w3.org/1999/xlink" xlink:href="zookeys-733-099-g005.jpg" position="float" orientation="portrait" xlink:type="simple" id="oo_182606.jpg"/></fig><p>
              <italic>Antenna 1</italic> (Fig. <xref ref-type="fig" rid="F5">5C, D</xref>) distinctly shorter than antenna 2; peduncle 1<sup>st</sup> article ovoid, expanded; 2<sup>nd</sup> and 3<sup>rd</sup> articles reduced; accessory flagellum composed of eight articles, 1<sup>st</sup> article longest, dilated distally, lined with several clusters of minute setae on posterior margin; flagellum 1<sup>st</sup> article distinctly elongate, calceoli present from 7<sup>th</sup> article.</p><p>
              <italic>Antenna 2</italic> (Fig. <xref ref-type="fig" rid="F5">5A, E</xref>) elongate, 0.4 × as long as body; peduncle 4<sup>th</sup>, 5<sup>th</sup> articles convex posteriorly; 4<sup>th</sup> article setose on anterior margin; flagellum composed of 63 articles; calceoli present anterodistally.</p><p>
              <italic>Lower lip</italic> (Fig. <xref ref-type="fig" rid="F5">5F</xref>) densely pubescent; inner lobe distinct.</p><p>
              <italic>Mandible</italic> (Fig. <xref ref-type="fig" rid="F5">5G, H</xref>) incisor smooth but bearing blunt denticles on both sides; lacinia mobilis absent on both sides; nine and eight small raker setae on left and right mandibles respectively; molar process not triturative, flap-shaped, densely pubescent, lateral setigerous crest present; palp composed of three articles, attached nearly at level of molar process, 2<sup>nd</sup> article longest, setose anterodistally, 3<sup>rd</sup> article falcate 0.8 × as long as 2<sup>nd</sup> article, lined with setae on inner margin and apex.</p><p>
              <italic>Maxilla 1</italic> (Fig. <xref ref-type="fig" rid="F6">6B, C</xref>) inner lobe short, subquadrate distally, with two plumose setae on blunt apex; outer lobe with eleven toothed setae in 7/4 arrangement; palp composed of two articles, distal article slightly dilated and curved distally, with eight robust setae on apical margin.</p><fig id="F6" position="float" orientation="portrait"><label>Figure 6.</label><caption><p>
                  <italic><tp:taxon-name><tp:taxon-name-part taxon-name-part-type="genus" reg="Anonyx">Anonyx</tp:taxon-name-part> <tp:taxon-name-part taxon-name-part-type="species" reg="exilipes">exilipes</tp:taxon-name-part></tp:taxon-name></italic> sp. n. holotype, male, NIBRIV0000806537, 23.0 mm. <bold>A</bold> maxilliped <bold>B</bold> maxilla 1 <bold>C</bold> maxiila 1 inner lobe <bold>D</bold> maxilla 2 <bold>E</bold> gnathopod 1 <bold>F</bold> gnathopod 1 palm and dactylus. Scale bars: 0.2 mm (<bold>C, F</bold>), 0.5 mm (<bold>A, B, E</bold>).</p></caption><graphic xmlns:xlink="http://www.w3.org/1999/xlink" xlink:href="zookeys-733-099-g006.jpg" position="float" orientation="portrait" xlink:type="simple" id="oo_182607.jpg"/></fig><p>
              <italic>Maxilla 2</italic> (Fig. <xref ref-type="fig" rid="F6">6D</xref>) inner lobe reduced, half as long as outer lobe, narrowing distally, with two rows of simple and plumose setae on mediodistal margin (proximal plumose seta longest); outer lobe also narrowing distally and with two setal rows on mediodistal margin.</p><p>
              <italic>Maxilliped</italic> (Fig. <xref ref-type="fig" rid="F6">6A</xref>) inner lobe with mediodistal row of plumose setae, apex rounded with three nodular setae; outer lobe well developed, subovoid, not beyond <!--PageBreak--><!--PageBreak--><!--PageBreak-->the palp 3<sup>rd</sup> article lined with many nodular setae from medial to distal half of lateral margins (all nodular setae small); palp composed of four articles, 2<sup>nd</sup> article 1.1 × as long as 1<sup>st</sup> article, with setae medially, 3<sup>rd</sup> article slightly dilated distally, 0.7 × as long as 2<sup>nd</sup> article, covered with minute setae distally and with many elongate setae, 4<sup>th</sup> article 0.7 × as long as 3<sup>rd</sup> article, apical seta robust, short.</p><p>
              <bold><italic>Pereon.</italic></bold> <italic>Gnathopod 1</italic> (Fig. <xref ref-type="fig" rid="F6">6E, F</xref>) subchelate; coxa large, subtrapezoidal, expanded anteroventrally, posteroventral notch nearly weak; basis stout, as long as coxa, anterior margin straight, with setae along entire margin, posterior margin expanded distally, smooth, only with one cluster of setae at distal corner; ischium moderate in size, with one small anterior lobe; merus triangular, 0.3 × as long as basis, covered with minute setae posteriorly; carpus half as long as basis, convex anteroproximally, carpal lobe weak, apex rounded and covered with minute setae; propodus as long as carpus, gradually diminished distally but forming weak lobe together palm posterodistally, palm distinct, convex, serrated, defined by one pair of elongate robust setae; dactylus falcate, exceeding palm, without protrusion on inner margin, unguis developed.</p><p>
              <italic>Gnathopod 2</italic> (Fig. <xref ref-type="fig" rid="F7">7A–B</xref>) slender, minutely chelate; coxa subrectangular, slightly divergent ventrally, posteroventral notch nearly weak; basis 1.1 × as long as coxa, curved at distal 2/3 length; ischium elongate, half as long as basis; merus 0.8 × as long as ischium, with numerous short setae posteriorly, posterodistal corner angulate with many elongate setae; carpus 0.6 × as long as basis, anterior margin with three clusters of elongate setae on distal half (longest seta of distal cluster exceeding propodus), carpal lobe flattened, distal half margin also with elongate setae and covered with minute setae; propodus subrectangular, half as long as carpus, margins convex, lateral surface densely covered with setae, posterodistal corner produced distally, palm short, with small cavity; dactylus short, anchored at middle of distal margin on propodus, apex not exceeding corner of palm.</p><fig id="F7" position="float" orientation="portrait"><label>Figure 7.</label><caption><p>
                  <italic><tp:taxon-name><tp:taxon-name-part taxon-name-part-type="genus" reg="Anonyx">Anonyx</tp:taxon-name-part> <tp:taxon-name-part taxon-name-part-type="species" reg="exilipes">exilipes</tp:taxon-name-part></tp:taxon-name></italic> sp. n. holotype, male, NIBRIV0000806537, 23.0 mm. <bold>A</bold> gnathopod 2 <bold>B</bold> gnathopod 2 propodus and dactylus, setae omitted <bold>C</bold> pereopod 3 <bold>D</bold> pereopod 3 locking seta and dactylus <bold>E</bold> pereopod 4. Scale bars: 0.2 mm (<bold>B, D</bold>), 1.0 mm (<bold>A, C, E</bold>).</p></caption><graphic xmlns:xlink="http://www.w3.org/1999/xlink" xlink:href="zookeys-733-099-g007.jpg" position="float" orientation="portrait" xlink:type="simple" id="oo_182608.jpg"/></fig><p>
              <italic>Pereopod 3</italic> (Fig. <xref ref-type="fig" rid="F7">7C, D</xref>) coxa subrectangular, half as wide as long, posteroventral notch rather weak; basis 0.6 × as long as coxa, anterior margin straight, with eleven setae regularly, posterior margin expanded distally; ischium moderate in size, with one small anterior lobe; merus 0.8 × as long as basis, expanded anteriorly, slightly produced anterodistally; carpus 0.6 × as long as merus, not expanded; propodus 1.7 × as long as carpus, lined with paired setae on posterior margin, with one locking seta posterodistally; dactylus falcate, elongate, 0.4 × as long as propodus, unguis weak.</p><p>
              <italic>Pereopod 4</italic> (Fig. <xref ref-type="fig" rid="F7">7E</xref>) coxa deeper than wide, expanded posteroventrally; other articles nearly similar with those of pereopod 3.</p><p>
              <italic>Pereopod 5</italic> (Fig. <xref ref-type="fig" rid="F8">8A</xref>) coxa large, subrectangular, 1.2 × as wider as long, equilobate; basis subovoid, anterior margin rounded, lined with robust setae, with one pair of robust setae anterodistally (one seta elongate), posterior lobe well developed, more expanded proximally, margin somewhat flattened, crenulate, expanded posterodistal corner not exceeding ischium; ischium to carpus lined with elongate slender setae and short setae anteriorly; merus posterior lobe expanded distally; carpus subrectangular, 1.3 × as long as merus, posterior margin slightly swollen in midway; propodus linear, 1.1 × as long as carpus, lined with robust setae anteriorly, with one pair of locking setae; dactylus falcate, elongate, 0.4 × as long as propodus, unguis weak.</p><fig id="F8" position="float" orientation="portrait"><label>Figure 8.</label><caption><p>
                  <italic><tp:taxon-name><tp:taxon-name-part taxon-name-part-type="genus" reg="Anonyx">Anonyx</tp:taxon-name-part> <tp:taxon-name-part taxon-name-part-type="species" reg="exilipes">exilipes</tp:taxon-name-part></tp:taxon-name></italic> sp. n. holotype, male, NIBRIV0000806537, 23.0 mm. <bold>A</bold> pereopod 5 <bold>B</bold> pereopod 6 <bold>C</bold> pereopod 7 <bold>D–F</bold> pleonal epimera 1–3 <bold>G</bold> uropod 1 <bold>H</bold> uropod 2 <bold>I</bold> uropod 3 <bold>J</bold> telson. Scale bars: 0.5 mm (<bold>D–J</bold>), 1.0 mm (<bold>A–C</bold>).</p></caption><graphic xmlns:xlink="http://www.w3.org/1999/xlink" xlink:href="zookeys-733-099-g008.jpg" position="float" orientation="portrait" xlink:type="simple" id="oo_182609.jpg"/></fig><!--PageBreak--><p>
              <italic>Pereopod 6</italic> (Fig. <xref ref-type="fig" rid="F8">8B</xref>) longest; coxa subrectangular, smaller than that of pereopod 5, bilobate, anterior lobe small, posterior lobe more expanded posteroventrally; basis subovoid, as wide and 1.3 × as long as that of pereopod 5, anterior margin lined with robust setae regularly, posterior lobe well developed, margin somewhat flattened, crenulate, expanded posterodistal corner not angulate, not reaching distal end of ischium; elongate slender setae present from ischium to merus anteriorly; merus subrectangular, 0.4 × as long as basis, slightly expanded posteriorly, weakly produced posterodistally; carpus rectangular, not lobate, 1.6 × as long as merus, a little curved and slightly diminished distally; propodus slender, linear, as long as carpus, lined with robust setae anteriorly, with one pair of locking setae; dactylus falcate, elongate, 0.4 × as long as propodus, unguis weak.</p><p>
              <italic>Pereopod 7</italic> (Fig. <xref ref-type="fig" rid="F8">8C</xref>) 0.9 × as long as pereopod 6; coxa unilobate, as large as that of pereopod 6, expanded posteroventrally; basis 1.1 × as wide and 1.1 × as long as that of pereopod 6, anterior margin slightly concaved at the middle, lined with robust setae, posterior lobe well developed, margin rounded, not flattened than those of pereopods 6–7; slender setae absent in ischium and merus; merus rectangular, not lobate, 0.3 × as long as basis, weakly produced posterodistally; carpus also not lobate, 1.6 × as long as merus; propodus slender, linear, 1.1 × as long as carpus, lined with robust setae anteriorly, with one pair of locking setae; dactylus falcate, elongate, 0.4 × as long as propodus, unguis weak.</p><p>
              <bold><italic>Pleon.</italic></bold> <italic>Epimeron 1</italic> (Fig. <xref ref-type="fig" rid="F8">8D</xref>) weakly produced anteroventrally, rounded posteroventrally. <italic>Epimeron 2</italic> (Fig. <xref ref-type="fig" rid="F8">8E</xref>) slightly larger than epimeron 1, also produced anteroventrally, slightly convex ventrally, posteroventral corner acutely produced backwards. <italic>Epimeron 3</italic> (Fig. <xref ref-type="fig" rid="F8">8F</xref>) largest, regularly rounded posteroventrally, posterior margin produced backwards. <italic>Urosomite 1</italic> with deep dorsal depression and distal carina weak (Fig. <xref ref-type="fig" rid="F5">5A</xref>).</p><p>
              <italic>Uropod 1</italic> (Fig. <xref ref-type="fig" rid="F8">8G</xref>) longest; peduncle 1.3 × as long as inner ramus, with twelve robust setae on dorsolateral margin and six elongate robust setae on dorsomedial margin; rami subequal to each other; inner ramus with five dorsomedial and four dorsolateral robust setae; outer ramus with five dorsolateral setae and one dorsomedial seta.</p><p>
              <italic>Uropod 2</italic> (Fig. <xref ref-type="fig" rid="F8">8H</xref>) 0.8 × as long as uropod 1; peduncle as long as inner ramus, with eight robust setae on dorsolateral margin and three robust setae on dorsomedial margin; both rami without constriction; inner ramus with two dorsolateral and five dorsomedial setae; outer ramus as long as inner ramus, with five dorsolateral robust setae.</p><p>
              <italic>Uropod 3</italic> (Fig. <xref ref-type="fig" rid="F8">8I</xref>) 0.9 × as long as uropod 2; peduncle half as long as inner ramus; both rami with plumose setae on medial margin; outer ramus bi-articulate, distal article 0.2 × as long as proximal article; inner ramus 0.9 × as long as proximal article of outer ramus.</p><p>
              <italic>Telson</italic> (Fig. <xref ref-type="fig" rid="F8">8J</xref>) longer than broad, cleft to about 80%, each lobe with apical notch bearing one pair of robust seta and sensory seta, three or four robust setae and one pair of sensory setae dorsolaterally.</p></tp:treatment-sec><tp:treatment-sec sec-type="remarks" id="SECID0EZ5AE"><title>Remarks.</title><p>
              <xref ref-type="bibr" rid="B21">Steele (1986)</xref> divided the genus <italic><tp:taxon-name><tp:taxon-name-part taxon-name-part-type="genus" reg="Anonyx">Anonyx</tp:taxon-name-part></tp:taxon-name></italic> into five subgroups according to the shapes of uropod 2. Among them, the <italic><tp:taxon-name><tp:taxon-name-part taxon-name-part-type="genus" reg="Anonyx">Anonyx</tp:taxon-name-part> <tp:taxon-name-part taxon-name-part-type="species" reg="laticoxae">laticoxae</tp:taxon-name-part></tp:taxon-name></italic> group is characterized by sharing of the following features: uropod 2 is narrow, its inner ramus unconstricted, <!--PageBreak--><!--PageBreak--><!--PageBreak-->and with the distal seta equal to or only slightly longer than the proximal setae. This new species also has this character states and can be included in the <italic><tp:taxon-name><tp:taxon-name-part taxon-name-part-type="genus" reg="Anonyx">A.</tp:taxon-name-part> <tp:taxon-name-part taxon-name-part-type="species" reg="laticoxae">laticoxae</tp:taxon-name-part></tp:taxon-name></italic> group. Moreover, <italic><tp:taxon-name><tp:taxon-name-part taxon-name-part-type="genus" reg="Anonyx">Anonyx</tp:taxon-name-part> <tp:taxon-name-part taxon-name-part-type="species" reg="exilipes">exilipes</tp:taxon-name-part></tp:taxon-name></italic> sp. n. shares several characteristic features with <italic><tp:taxon-name><tp:taxon-name-part taxon-name-part-type="genus" reg="Anonyx">Anonyx</tp:taxon-name-part> <tp:taxon-name-part taxon-name-part-type="species" reg="laticoxae">laticoxae</tp:taxon-name-part></tp:taxon-name></italic> Gurjanova, 1962 such as similarly produced pleonal epimera, the similar expansions of coxae 1–4, and pereopods 3–4 having single locking setae on their propodus. However, <italic><tp:taxon-name><tp:taxon-name-part taxon-name-part-type="genus" reg="Anonyx">Anonyx</tp:taxon-name-part> <tp:taxon-name-part taxon-name-part-type="species" reg="exilipes">exilipes</tp:taxon-name-part></tp:taxon-name></italic> sp. n. differs from <italic><tp:taxon-name><tp:taxon-name-part taxon-name-part-type="genus" reg="Anonyx">A.</tp:taxon-name-part> <tp:taxon-name-part taxon-name-part-type="species" reg="laticoxae">laticoxae</tp:taxon-name-part></tp:taxon-name></italic> by the different character states of the carpus and propodus of pereopod 6, which are longer and more slender, and the merus of pereopod 7, which is not lobate in the new species.</p></tp:treatment-sec><ref-list><ref id="B21"><mixed-citation xmlns:xlink="http://www.w3.org/1999/xlink" xlink:type="simple">
          <person-group><name name-style="western"><surname>Steele</surname><given-names>DH</given-names></name></person-group> (<year>1986</year>) <article-title>The genus <italic><tp:taxon-name><tp:taxon-name-part taxon-name-part-type="genus">Anonyx</tp:taxon-name-part></tp:taxon-name></italic> (<tp:taxon-name><tp:taxon-name-part taxon-name-part-type="subphylum">Crustacea</tp:taxon-name-part></tp:taxon-name>, <tp:taxon-name><tp:taxon-name-part taxon-name-part-type="order">Amphipoda</tp:taxon-name-part></tp:taxon-name>) in the North Pacific and Arctic Oceans: <italic><tp:taxon-name><tp:taxon-name-part taxon-name-part-type="genus">Anonyx</tp:taxon-name-part> <tp:taxon-name-part taxon-name-part-type="species">laticoxae</tp:taxon-name-part></tp:taxon-name></italic> group.</article-title> <source>Canadian Journal of Zoology</source> <volume>64</volume>: <fpage>2603</fpage>–<lpage>2623</lpage>. <ext-link xlink:type="simple" ext-link-type="doi" xlink:href="10.1139/z86-380">https://doi.org/10.1139/z86-380</ext-link></mixed-citation></ref></ref-list></tp:taxon-treatment>
